# Supplementary material for: Patched 1 reduces the accessibility of cholesterol in the outer leaflet of membranes
Source: eLife. 2021 Oct 26;10:e70504. doi: 10.7554/eLife.70504 (PMC8654371; doi:10.7554/eLife.70504)
Supplement: Figure 3—figure supplement 1—source data 1. — Dotted lines mark the cropped region of the immunoblot that was used to generate panel Figure 3—figure supplement 1A. [file elife-70504-fig3-figsupp1-data1.zip]

Archive with 6 entries (6 files):
- 09_15_21__003_FigureS3_1.tiff
- __MACOSX/._09_15_21__003_FigureS3_1.tiff
- 09_15_21__003_FigureS3.tiff
- __MACOSX/._09_15_21__003_FigureS3.tiff
- PFOD4 uncropped blots_FigureS3_1A.pdf
- __MACOSX/._PFOD4 uncropped blots_FigureS3_1A.pdf
